# Supplementary material for: Leber Hereditary Optic Neuropathy: Molecular Pathophysiology and Updates on Gene Therapy
Source: Biomedicines. 2022 Aug 9;10(8):1930. doi: 10.3390/biomedicines10081930 (PMC9405679; doi:10.3390/biomedicines10081930)
Supplement: Supplementary file 1 [file biomedicines-10-01930-s001.zip]

Archive with 1 entries (1 files):
- biomedicines-1809316-supplementary.pdf
